# Supplementary material for: mTOR Inhibitors Modulate the Biological Nature of TGF-β2-Treated or -Untreated Human Trabecular Meshwork Cells in Different Manners
Source: Biomedicines. 2024 Nov 14;12(11):2604. doi: 10.3390/biomedicines12112604 (PMC11591778; doi:10.3390/biomedicines12112604)
Supplement: Supplementary file 1 [file biomedicines-12-02604-s001.zip]

Archive with 1 entries (1 files):
- biomedicines-3278619-supplementary.pdf
